# Supplementary material for: Analyzing the Solvent Effects in Palladium/N‑Heterocyclic Carbene (Pd/NHC)-Catalyzed Suzuki–Miyaura Coupling of Aryl Chlorides: A Computational Study of the Oxidative Addition Step with Experimental Validation
Source: J Phys Chem B. 2025 Dec 26;130(1):362–73. doi: 10.1021/acs.jpcb.5c06092 (PMC12794135; doi:10.1021/acs.jpcb.5c06092)
Supplement: Supplementary file 2 [file jp5c06092_si_002.xlsx]

## Sheet: Summary
wB97X-D3/def2-TZVPP/SMD//PBE-D3(BJ)/def2-SVP/C-PCM													Parameters
													1 Eh =	627.509	kcal/mol
Solvent	Eact	Erxn	Gact	Grxn	k/k0								T =	298	K
water	12.9343	-23.7288	10.9517	-22.6985	2.04487								R =	0.001987	kcal/K.mol
DMSO	13.3361	-23.3215	11.3425	-22.3148	1.05697
ethylene glycol	13.1028	-23.4468	11.1026	-22.4452	1.58504
MeOH	13.3479	-23.2846	11.3361	-22.301	1.06853
EtOH	13.3902	-23.1356	11.3651	-22.1759	1.01733
i-PrOH	13.4111	-22.9757	11.3753	-22.0363	1
n-BuOH	13.4045	-22.9082	11.3564	-21.9937	1.03239
2-methoxyethanol	13.3119	-22.9369	11.2595	-22.0297	1.21604
t-BuOH	13.4622	-22.5998	11.4083	-21.6938	0.94582
Isoamyl Alcohol	13.4455	-22.6391	11.3848	-21.7462	0.984063
2-methyl-1-butanol	13.4513	-22.6338	11.3929	-21.7389	0.97073
2-pentanol	13.4499	-22.5252	11.3829	-21.6487	0.987311
Benzyl alcohol	13.4415	-22.5809	11.3728	-21.7125	1.00427
Acetone	13.5141	-22.9529	11.4763	-22.0154	0.843161
MEK (methyl ethyl ketone)	13.5387	-22.8461	11.4946	-21.9228	0.817537
MIBK (methyl isobutyl ketone)	13.5763	-22.5597	11.5071	-21.7082	0.800395
Ethyl acetate	13.6825	-21.4954	11.5692	-20.7966	0.720786
i-PrOAc (SMD: PrOAc)	13.7016	-21.3269	11.5888	-20.6392	0.69726
n-BuOAc	13.7181	-21.1099	11.6062	-20.4528	0.67706
THF	13.6239	-21.8692	11.5136	-21.1195	0.791742
Anisole	13.8151	-20.6388	11.7085	-20.0352	0.569647
Toluene	14.0744	-18.6668	12.0434	-18.2584	0.323566
Cyclohexane	14.2466	-17.9451	12.3204	-17.597	0.202687
Heptane	14.2733	-17.7037	12.3504	-17.3855	0.192678

## Sheet: DFT Energies
	PBE-D3BJ/def2-SVP/C-PCM												wB97X-D3/def2-TZVPP/SMD//PBE-D3BJ/def2-SVP/C-PCM			wB97X-D3/def2-TZVPP/SMD//PBE-D3BJ/def2-SVP/SMD			wB97X-D3/def2-TZVPP/C-PCM//PBE-D3BJ/def2-SVP/C-PCM
	lowest vib. Freq.			Eel (Eh)			G (Eh)			G - Eel (Eh)			Eel (Eh)			Eel (Eh)			Eel (Eh)
Solvent	I1	TS1	I2	I1	TS1	I2	I1	TS1	I2	I1	TS1	I2	I1	TS1	I2	I1	TS1	I2	I1	TS1	I2
water	14.13	-114.1	12.92	-2016.09	-2016.08	-2016.13	-2015.49	-2015.47	-2015.53	0.601036	0.600416	0.602834	-2019.38	-2019.35	-2019.41	-2019.38	-2019.36	-2019.41	-2019.39	-2019.37	-2019.43
DMSO	14.16	-113.87	13.09	-2016.09	-2016.08	-2016.13	-2015.49	-2015.47	-2015.53	0.601077	0.600408	0.60283	-2019.4	-2019.38	-2019.43				-2019.39	-2019.37	-2019.43
ethylene glycol	14.13	-113.16	12.58	-2016.09	-2016.08	-2016.13	-2015.49	-2015.47	-2015.53	0.601087	0.600399	0.602829	-2019.39	-2019.36	-2019.42	-2019.39	-2019.36	-2019.42	-2019.39	-2019.37	-2019.43
MeOH	14.09	-112.66	12.43	-2016.09	-2016.07	-2016.13	-2015.49	-2015.47	-2015.53	0.601112	0.600386	0.602825	-2019.4	-2019.38	-2019.44	-2019.4	-2019.38	-2019.44	-2019.39	-2019.37	-2019.43
EtOH	14.1	-111.88	12.25	-2016.09	-2016.07	-2016.13	-2015.49	-2015.47	-2015.53	0.601155	0.600346	0.602823	-2019.4	-2019.38	-2019.44	-2019.4	-2019.38	-2019.44	-2019.39	-2019.37	-2019.43
i-PrOH	14.07	-111.3	12.12	-2016.09	-2016.07	-2016.13	-2015.49	-2015.47	-2015.53	0.601184	0.600362	0.602821	-2019.4	-2019.38	-2019.44	-2019.4	-2019.38	-2019.44	-2019.39	-2019.37	-2019.43
n-BuOH	14.08	-110.56	11.95	-2016.09	-2016.07	-2016.13	-2015.49	-2015.47	-2015.53	0.601222	0.600245	0.602814	-2019.4	-2019.38	-2019.44	-2019.4	-2019.38	-2019.44	-2019.39	-2019.37	-2019.43
2-methoxyethanol	14.08	-110.15	11.96	-2016.09	-2016.07	-2016.13	-2015.49	-2015.47	-2015.53	0.601239	0.600226	0.60282	-2019.4	-2019.37	-2019.43	-2019.4	-2019.37	-2019.43	-2019.39	-2019.37	-2019.43
t-BuOH	14.06	-110.18	11.95	-2016.09	-2016.07	-2016.13	-2015.49	-2015.47	-2015.53	0.601238	0.600228	0.60282	-2019.4	-2019.38	-2019.44	-2019.4	-2019.38	-2019.44	-2019.39	-2019.37	-2019.43
Isoamyl Alcohol	14.07	-109.81	11.91	-2016.09	-2016.07	-2016.13	-2015.49	-2015.47	-2015.53	0.601261	0.600221	0.602822							-2019.39	-2019.37	-2019.43
2-methyl-1-butanol	14.06	-109.78	11.92	-2016.09	-2016.07	-2016.13	-2015.49	-2015.47	-2015.53	0.601257	0.600216	0.602821							-2019.39	-2019.37	-2019.43
2-pentanol	14.05	-109.22	11.85	-2016.09	-2016.07	-2016.13	-2015.49	-2015.47	-2015.53	0.601286	0.60024	0.602823							-2019.39	-2019.37	-2019.42
Benzyl alcohol	14.05	-108.86	11.85	-2016.09	-2016.07	-2016.13	-2015.49	-2015.47	-2015.53	0.601298	0.600109	0.602825	-2019.4	-2019.38	-2019.44	-2019.4	-2019.38	-2019.44	-2019.39	-2019.37	-2019.42
Acetone	14.09	-111.27	12.21	-2016.09	-2016.07	-2016.13	-2015.49	-2015.47	-2015.53	0.601192	0.600327	0.602814	-2019.41	-2019.39	-2019.44	-2019.41	-2019.39	-2019.44	-2019.39	-2019.37	-2019.43
MEK (methyl ethyl ketone)	14.07	-110.82	12.01	-2016.09	-2016.07	-2016.13	-2015.49	-2015.47	-2015.53	0.601209	0.600284	0.60282	-2019.41	-2019.39	-2019.44	-2019.41	-2019.39	-2019.44	-2019.39	-2019.37	-2019.43
MIBK (methyl isobutyl ketone)	14.06	-109.09	11.48	-2016.09	-2016.07	-2016.13	-2015.49	-2015.47	-2015.53	0.601291	0.600177	0.602782	-2019.41	-2019.39	-2019.44	-2019.41	-2019.39	-2019.44	-2019.39	-2019.37	-2019.42
Ethyl acetate	13.83	-103.31	12.86	-2016.09	-2016.07	-2016.13	-2015.49	-2015.47	-2015.52	0.601541	0.600666	0.602915	-2019.4	-2019.38	-2019.44	-2019.4	-2019.38	-2019.44	-2019.38	-2019.36	-2019.42
i-PrOAc (SMD: PrOAc)	13.79	-102.51	12.94	-2016.09	-2016.07	-2016.12	-2015.49	-2015.47	-2015.52	0.601574	0.600768	0.602939	-2019.4	-2019.38	-2019.44	-2019.4	-2019.38	-2019.44	-2019.38	-2019.36	-2019.42
n-BuOAc	13.73	-101.45	13.33	-2016.09	-2016.07	-2016.12	-2015.48	-2015.47	-2015.52	0.601615	0.600898	0.602967	-2019.4	-2019.38	-2019.44	-2019.4	-2019.38	-2019.44	-2019.38	-2019.36	-2019.42
THF	14.43	-110.39	14.71	-2016.09	-2016.07	-2016.13	-2015.49	-2015.47	-2015.52	0.601471	0.600427	0.602874	-2019.4	-2019.38	-2019.44	-2019.4	-2019.38	-2019.44	-2019.39	-2019.36	-2019.42
Anisole	13.59	-99.55	13.95	-2016.09	-2016.07	-2016.12	-2015.48	-2015.47	-2015.52	0.601693	0.601096	0.603018	-2019.4	-2019.38	-2019.44	-2019.4	-2019.38	-2019.44	-2019.38	-2019.36	-2019.42
Toluene	12.76	-91.46	15.9	-2016.08	-2016.07	-2016.12	-2015.48	-2015.47	-2015.51	0.602028	0.601781	0.60327	-2019.4	-2019.38	-2019.43	-2019.4	-2019.38	-2019.43	-2019.38	-2019.36	-2019.41
Cyclohexane	12.38	-90.49	15.74	-2016.08	-2016.07	-2016.11	-2015.48	-2015.46	-2015.51	0.602138	0.602132	0.603334	-2019.4	-2019.38	-2019.43	-2019.4	-2019.38	-2019.43	-2019.38	-2019.36	-2019.41
Heptane	12.24	-89.53	15.74	-2016.08	-2016.07	-2016.11	-2015.48	-2015.46	-2015.51	0.602183	0.602195	0.603357	-2019.4	-2019.38	-2019.43	-2019.4	-2019.38	-2019.43	-2019.38	-2019.35	-2019.41

## Sheet: QH energies
Free energy corrections (in Eh) within the quasi-harmonic approach. Numbers indicate number of modes raised to 100 cm^-1.
	I1				TS1				I2
Solvent	7	15	23	32	7	15	23	32	7	15	23	32
water	0.593342	0.602225	0.605309	0.602159	0.589611	0.599066	0.602566	0.600422	0.596701	0.603867	0.605927	0.603167
DMSO	0.593413	0.602263	0.605332	0.602179	0.589584	0.599086	0.602579	0.600431	0.596691	0.603867	0.605939	0.603182
ethylene glycol	0.593425	0.602273	0.605339	0.602185	0.58956	0.599086	0.602585	0.600436	0.59669	0.603869	0.605944	0.603189
MeOH	0.593466	0.602301	0.605357	0.602201	0.589526	0.599095	0.602595	0.600444	0.596679	0.603869	0.605952	0.603199
EtOH	0.593537	0.602341	0.60538	0.602221	0.589434	0.599114	0.602611	0.600457	0.596669	0.603871	0.605965	0.603215
i-PrOH	0.593582	0.602375	0.605402	0.60224	0.589453	0.599131	0.602627	0.60047	0.596657	0.603872	0.605976	0.603229
n-BuOH	0.593642	0.60241	0.605424	0.602259	0.589207	0.599146	0.602641	0.600481	0.596639	0.603868	0.605986	0.603243
2-methoxyethanol	0.593667	0.602428	0.605436	0.602269	0.589163	0.599157	0.60265	0.600489	0.59664	0.603874	0.605995	0.603252
t-BuOH	0.593665	0.60243	0.605437	0.60227	0.589166	0.599156	0.60265	0.600489	0.596641	0.603873	0.605995	0.603252
Isoamyl Alcohol	0.593704	0.602452	0.60545	0.602282	0.589146	0.599168	0.60266	0.600497	0.596636	0.603875	0.606002	0.603261
2-methyl-1-butanol	0.593695	0.602449	0.60545	0.602281	0.589136	0.599168	0.60266	0.600497	0.596634	0.603875	0.606002	0.60326
2-pentanol	0.593739	0.60248	0.605469	0.602298	0.589173	0.599186	0.602676	0.600509	0.596628	0.603877	0.606012	0.603272
Benzyl alcohol	0.593757	0.602493	0.605478	0.602306	0.588906	0.599196	0.602684	0.600515	0.596624	0.603877	0.606018	0.60328
Acetone	0.593596	0.602378	0.605403	0.60224	0.589386	0.599131	0.602627	0.600471	0.596642	0.603872	0.605973	0.603221
MEK (methyl ethyl ketone)	0.59362	0.602399	0.605417	0.602252	0.589291	0.599141	0.602637	0.600478	0.596651	0.60387	0.605984	0.603239
MIBK (methyl isobutyl ketone)	0.593747	0.602485	0.605472	0.602301	0.589045	0.599187	0.602677	0.60051	0.596578	0.603842	0.605999	0.603264
Ethyl acetate	0.594113	0.602788	0.605673	0.602479	0.589903	0.59942	0.602853	0.600653	0.596562	0.603901	0.606133	0.603409
i-PrOAc (SMD: PrOAc)	0.594159	0.602828	0.605702	0.602505	0.590089	0.599461	0.602884	0.60068	0.596581	0.603924	0.606157	0.603433
n-BuOAc	0.594215	0.602885	0.605742	0.602541	0.590322	0.599519	0.602925	0.600713	0.596575	0.603932	0.606182	0.60346
THF	0.594015	0.602697	0.605611	0.602423	0.589461	0.599334	0.602792	0.600604	0.596571	0.603892	0.606093	0.603366
Anisole	0.594322	0.602989	0.605815	0.602607	0.590669	0.599632	0.603001	0.600776	0.596573	0.603951	0.60623	0.60351
Toluene	0.594766	0.603447	0.606154	0.602921	0.591797	0.600211	0.603384	0.601102	0.596663	0.604098	0.606477	0.60376
Cyclohexane	0.594907	0.6036	0.606276	0.603037	0.592422	0.60053	0.603567	0.601259	0.596695	0.604154	0.606569	0.603852
Heptane	0.594969	0.603665	0.606324	0.603081	0.592515	0.6006	0.603615	0.601301	0.596703	0.604172	0.606601	0.603885

## Sheet: QRRHO energies
Free energy corrections (in Eh) within the QRRHO approach.
Solvent	I1	TS1	I2
water	0.603543	0.60082	0.602689
DMSO	0.601077	0.600408	0.60283
ethylene glycol	0.601062	0.600443	0.602867
MeOH	0.601103	0.600414	0.602845
EtOH	0.601133	0.600413	0.602851
i-PrOH	0.601174	0.600376	0.602846
n-BuOH	0.601203	0.600392	0.602845
2-methoxyethanol	0.601236	0.600225	0.602819
t-BuOH	0.601233	0.600273	0.602829
Isoamyl Alcohol	0.601248	0.60026	0.602835
2-methyl-1-butanol	0.601262	0.600221	0.602821
2-pentanol	0.601289	0.600166	0.602782
Benzyl alcohol	0.601273	0.600327	0.602869
Acetone	0.601232	0.602656	0.602728
MEK (methyl ethyl ketone)	0.601205	0.600351	0.602836
MIBK (methyl isobutyl ketone)	0.601256	0.600384	0.602878
Ethyl acetate	0.601465	0.600635	0.60302
i-PrOAc (SMD: PrOAc)	0.601565	0.60073	0.602951
n-BuOAc	0.601607	0.600842	0.602986
THF	0.601471	0.600427	0.602874
Anisole	0.601643	0.600979	0.603113
Toluene	0.601988	0.601543	0.60339
Cyclohexane	0.602139	0.601916	0.6034
Heptane	0.602177	0.602181	0.603381

## Sheet: SMD vs. CPCM
	Eel(TS1) - Eel(I1)			Eel(I2) - Eel(I1)
Solvent	CPCM	SMD	Diff.	CPCM	SMD	Diff.
water	13.4811	12.9343	-0.546768	-24.6562	-23.7288	0.927374
DMSO	13.4825	13.3361	-0.146422	-24.535	-23.3215	1.21358
ethylene glycol	13.4853	13.1028	-0.38247	-24.4812	-23.4468	1.03445
MeOH	13.4872	13.3479	-0.139277	-24.3994	-23.2846	1.1148
EtOH	13.4876	13.3902	-0.0974027	-24.2674	-23.1356	1.13184
i-PrOH	13.4861	13.4111	-0.0749951	-24.1512	-22.9757	1.17559
n-BuOH	13.4963	13.4045	-0.0918617	-24.0237	-22.9082	1.11545
2-methoxyethanol	13.4959	13.3119	-0.184022	-23.9592	-22.9369	1.02235
t-BuOH	13.4958	13.4622	-0.0335657	-23.9561	-22.5998	1.3563
Isoamyl Alcohol	13.4964	13.4455	-0.0509207	-23.8843	-22.6391	1.24515	<- SMD results for these solvents were estimated b/c SMD parameters were not available. The correction was calculated as the average SMD - CPCM correction for t-BuOH and benzyl alcohol.
2-methyl-1-butanol	13.5023	13.4513	-0.0509207	-23.8789	-22.6338	1.24515
2-pentanol	13.5009	13.4499	-0.0509207	-23.7704	-22.5252	1.24515
Benzyl alcohol	13.5097	13.4415	-0.0682757	-23.7149	-22.5809	1.13401
Acetone	13.4845	13.5141	0.0295927	-24.1689	-22.9529	1.21598
MEK (methyl ethyl ketone)	13.4894	13.5387	0.049284	-24.0691	-22.8461	1.22306
MIBK (methyl isobutyl ketone)	13.5027	13.5763	0.0736448	-23.7626	-22.5597	1.20289
Ethyl acetate	13.5534	13.6825	0.129182	-22.5743	-21.4954	1.07891
i-PrOAc (SMD: PrOAc)	13.5625	13.7016	0.139023	-22.3931	-21.3269	1.06619
n-BuOAc	13.5719	13.7181	0.146172	-22.1563	-21.1099	1.04644
THF	13.5277	13.6239	0.0962163	-23.008	-21.8692	1.13878
Anisole	13.5899	13.8151	0.225151	-21.7089	-20.6388	1.07009
Toluene	13.6452	14.0744	0.429188	-19.5838	-18.6668	0.917079
Cyclohexane	13.795	14.2466	0.451574	-18.7892	-17.9451	0.844036
Heptane	13.7839	14.2733	0.48936	-18.5176	-17.7037	0.813942
wB97X-D3/def2-TZVPP/SMD vs. wB97X-D3/def2-TZVPP/CPCM at PBE-D3(BJ)/def2-SVP/CPCM geometry
